# Supplementary material for: Filtration and Normalization of Sequencing Read Data in Whole-Metagenome Shotgun Samples
Source: PLoS One. 2016 Oct 19;11(10):e0165015. doi: 10.1371/journal.pone.0165015 (PMC5070866; doi:10.1371/journal.pone.0165015)
Supplement: S1 File — The first section of the output contains a table with bacterial abundance estimates including raw read counts, GC-corrected read counts, and GC-corrected read counts per Mb of reference. The subsequent sections contain uncertain bacterial hits where the upper bound of the genome size estimate is 10 to 50% of the actual size. The t-test statistics and especially the counts of distances between read starts of the neighboring reads can be helpful in manual determination of whether or not the reads aligned to this hit are clustered in genomic islands. In these cases, prior domain knowledge about the sample can tip the decision one way or another. (RTF) [file pone.0165015.s003.rtf]

#Species	Num_reads	GC-norm_reads	GC-norm_reads_per_Mb_of_ref
Prevotella melaninogenica	57400	27135	17129
Staphylococcus aureus	42450	18382	6491
Prevotella denticola	10337	6750	2298
Veillonella parvula	5394	2511	1178
Streptococcus sanguinis	3505	1838	770
Streptococcus mutans	3362	1436	710
Streptococcus gordonii	3220	1555	708
Haemophilus parainfluenzae	2082	980	470
Pseudomonas aeruginosa	703	2731	420
Streptococcus parasanguinis	1544	779	362
Streptococcus pneumoniae	1366	653	305
Streptococcus oralis	1130	556	284
Streptococcus agalactiae	1461	585	270
Streptococcus mitis	1165	554	258
Streptococcus equi	885	463	216
Tannerella forsythia	992	569	167
Streptococcus pyogenes	631	295	158
Streptococcus suis	589	282	136
Streptococcus pseudopneumoniae	580	269	123
Rothia dentocariosa	330	272	109
Streptococcus salivarius	395	190	86
Rothia mucilaginosa	112	187	83
Streptococcus infantarius	355	157	79
Streptococcus thermophilus	308	141	78
Filifactor alocis	335	149	77
Aggregatibacter aphrophilus	360	177	77
Porphyromonas gingivalis	287	169	72
Haemophilus influenzae	300	134	70
Clostridium difficile	708	247	67
Streptococcus dysgalactiae	279	134	64
Bacteroides fragilis	585	313	59
Prevotella ruminicola	368	204	56
Streptococcus uberis	231	101	55
Streptococcus parauberis	267	112	52
Bacteroides salanitronis	410	222	52
Streptococcus gallolyticus	252	112	48
Streptococcus pasteurianus	180	80	38
Streptococcus macedonicus	158	72	34
Proteus mirabilis	241	121	30
Odoribacter splanchnicus	230	116	26
Bacillus subtilis	192	105	25
Staphylococcus epidermidis	133	61	24
Finegoldia magna	100	42	23
Gardnerella vaginalis	63	36	22
Porphyromonas asaccharolytica	69	45	21
Fusobacterium nucleatum	114	45	21
Streptobacillus moniliformis	102	33	20
Aeromonas hydrophila	51	89	19
Aggregatibacter actinomycetemcomitans	61	35	16
Selenomonas sputigena	27	33	13
Staphylococcus lugdunensis	66	32	12
Pseudomonas putida	40	68	11
Bradyrhizobium sp.	16	73	10
Staphylococcus pseudintermedius	44	23	9
Bacteroides vulgatus	94	46	9
Atopobium parvulum	24	14	9
Bacteroides helcogenes	69	37	9
Bacteroides thetaiotaomicron	99	51	8
Clostridiales genomosp.	20	12	7
Staphylococcus haemolyticus	36	15	6
Treponema denticola	32	15	5
Enterococcus faecalis	39	17	5
Lactobacillus salivarius	25	10	5
Cryptobacterium curtum	10	8	5
Enterococcus faecium	26	12	4
Tetragenococcus halophilus	20	9	4
Parabacteroides distasonis	34	18	4
Weissella koreensis	11	5	4
Leptotrichia buccalis	27	11	4
Carnobacterium sp.	16	8	3
Buchnera aphidicola	6	2	3
Melissococcus plutonius	13	5	3
Lactobacillus johnsonii	15	6	3
Paludibacter propionicigenes	19	9	2
Oenococcus oeni	9	4	2
Lactobacillus sakei	9	4	2
Pediococcus pentosaceus	8	3	2
Bifidobacterium bifidum	6	5	2
Capnocytophaga canimorsus	14	5	2
Leuconostoc mesenteroides	9	4	2
Actinobacillus pleuropneumoniae	8	4	2
Capnocytophaga ochracea	13	6	2
Bifidobacterium longum	7	5	2
Haemophilus somnus	8	4	2
Aerococcus urinae	7	4	2
Campylobacter concisus	9	4	2
Pasteurella multocida	11	5	2
Lactobacillus rhamnosus	12	6	2
Lactobacillus sanfranciscensis	6	2	2
Clostridium sp.	12	7	2
Actinobacillus succinogenes	8	4	2
Treponema succinifaciens	8	4	1
Lactobacillus plantarum	5	3	1
Anaerococcus prevotii	5	2	1
Mannheimia succiniciproducens	5	2	1
Listeria innocua	6	3	1
Bacillus amyloliquefaciens	6	3	1
Lactobacillus crispatus	8	3	1
Yersinia enterocolitica	5	3	1
Lactobacillus reuteri	7	3	1
Lactobacillus acidophilus	7	3	1
Fluviicola taffensis	8	3	1
Thermoanaerobacterium xylanolyticum	5	2	1
Gallibacterium anatis	6	3	1
Neisseria lactamica	5	3	1
Listeria ivanovii	5	2	1
Listeria welshimeri	6	2	1
Clostridium beijerinckii	6	2	0
Clostridium lentocellum	5	2	0
Zunongwangia profunda	5	2	0
Cyanobacterium UCYN-A	2
Flavobacterium johnsoniae	5	2	0
Uncertain Species (including each hit):
Burkholderia pseudomallei	21	136	37
Hits for this species:
Burkholderia pseudomallei K96243 chromosome 1
The upper bound of the genome size estimate is 10 to 50% of the actual size.
Genome size: 4074542 Est.G lower CB: 1628815 upper CB: 1986815
Num reads: 408 mu_H0: 9986.62254901961 Delta_mu: 8351 Delta_var: 14287215457.8943 T-test statistic: -0.272238 T-test p-vlaue: 0.7855774
Read_Deltas	Count
0 326
1 37
2 11
3 6
4 6
5 4
6 2
8 2
9 2
12 1
14 1
398 1
415 2
2515 2
2519 1
204337 1
1004973 1
2188990 1
Burkholderia pseudomallei MSHR346 chromosome I
The upper bound of the genome size estimate is 10 to 50% of the actual size.
Genome size: 4098576 Est.G lower CB: 1418056 upper CB: 1671364
Num reads: 595 mu_H0: 6888.36302521008 Delta_mu: 5870 Delta_var: 10471406786.1515 T-test statistic: -0.2399616 T-test p-vlaue: 0.810443
Read_Deltas	Count
0 504
1 47
2 11
3 5
4 6
5 4
6 2
8 2
9 2
12 1
14 1
398 1
415 2
2554 2
2558 1
206405 1
995244 1
2281977 1
Burkholderia pseudomallei 1106a chromosome II
na
Lactococcus lactis	184	75	30
Hits for this species:
Lactococcus lactis subsp. lactis Il1403
The upper bound of the genome size estimate is 10 to 50% of the actual size.
Genome size: 2365589 Est.G lower CB: 852605 upper CB: 926295
Num reads: 2331 mu_H0: 1014.8386958387 Delta_mu: 1003 Delta_var: 52775251.2755365 T-test statistic: -0.0790959 T-test p-vlaue: 0.9369631
Read_Deltas	Count
0 539
1 493
2 315
3 211
4 143
5 118
6 84
7 32
8 41
9 42
10 21
11 14
12 8
13 12
14 6
15 6
17 6
18 1
19 3
20 1
21 6
22 1
24 1
25 1
36 2
43 2
61 1
62 5
64 1
68 1
74 2
75 1
76 5
77 5
79 1
89 2
91 1
92 5
95 1
97 1
99 1
100 5
101 5
102 1
103 5
117 1
118 6
122 10
125 2
129 5
130 1
141 1
148 1
149 10
161 1
165 1
191 1
193 1
196 5
219 1
247 1
256 1
262 1
266 1
284 1
297 1
350 1
363 5
373 1
389 1
402 5
406 1
411 1
414 1
448 1
463 1
472 1
479 1
483 4
488 1
511 2
523 1
527 1
547 1
591 1
634 1
658 1
693 1
749 1
754 2
755 3
1053 1
1180 1
1236 1
1514 1
1575 1
1923 1
2232 1
2546 1
2591 1
2933 1
3087 1
4128 1
4441 1
4936 1
5837 1
6254 1
6564 1
6678 1
6955 1
7607 1
7735 1
7910 1
8783 1
9919 1
10808 1
12109 1
12723 1
13192 1
13348 1
13437 1
16231 1
16379 1
16417 1
16572 1
16783 1
17001 1
18220 1
19374 1
20179 1
20297 1
21129 1
23923 1
24026 1
24116 1
24199 1
24988 1
25218 1
27749 1
28262 1
28266 1
31820 1
34182 1
34799 1
39347 1
39503 1
40387 1
40520 1
40614 1
40624 1
41008 1
42267 1
44047 1
45502 1
46079 1
47142 1
47684 1
47885 1
53163 1
57960 1
66844 1
67355 1
70174 1
77070 1
85313 1
88915 1
95119 1
96600 1
96862 1
125041 1
Lactococcus lactis subsp. lactis KF147 chromosome
The upper bound of the genome size estimate is 10 to 50% of the actual size.
Genome size: 2598144 Est.G lower CB: 877040 upper CB: 952305
Num reads: 2363 mu_H0: 1099.51079136691 Delta_mu: 1088 Delta_var: 83081227.8429297 T-test statistic: -0.05909411 T-test p-vlaue: 0.9528822
Read_Deltas	Count
0 535
1 502
2 314
3 213
4 143
5 125
6 88
7 33
8 42
9 42
10 25
11 14
12 9
13 12
14 8
15 6
17 6
18 1
19 2
20 1
21 6
22 1
25 1
29 1
36 2
61 1
62 5
64 1
68 1
74 2
75 1
76 5
77 5
79 1
89 2
91 1
92 5
95 1
99 1
100 5
101 5
102 1
103 5
114 5
117 1
118 6
122 11
125 2
129 5
130 1
141 1
148 1
149 10
161 1
165 1
191 1
193 1
196 5
219 1
240 1
247 1
256 1
266 1
269 1
277 5
278 1
282 1
297 1
350 1
363 5
373 1
389 1
404 1
414 1
448 1
463 1
479 1
482 1
483 5
511 2
523 1
527 1
591 1
604 1
658 1
749 1
755 5
1053 1
1160 1
1180 1
1236 1
1448 1
1514 1
1611 1
1923 1
2050 1
2232 1
2591 1
2926 1
3087 1
4163 1
4440 1
4938 1
5839 1
6252 1
6454 1
6542 1
6679 1
6917 1
7296 1
7609 1
7619 1
7736 1
8245 1
8887 1
10914 1
12323 1
12429 1
13192 1
13366 1
13503 1
13665 1
14083 1
14876 1
15505 1
16785 1
17936 1
17939 1
18901 1
19725 1
19862 1
20056 1
22098 1
22431 1
22967 1
24067 1
25224 1
26580 1
26734 1
27254 1
28063 1
28389 1
29074 1
29861 1
30982 1
31402 1
31867 1
38404 1
38588 1
38949 1
40945 1
41213 1
41988 1
46075 1
46448 1
50866 1
54817 1
58464 1
58527 1
59607 1
62164 1
68011 1
70206 1
71666 1
79194 1
87387 1
89969 1
93959 1
93976 1
125360 1
281071 1
Lactococcus lactis subsp. cremoris SK11
The upper bound of the genome size estimate is 10 to 50% of the actual size.
Genome size: 2438589 Est.G lower CB: 877468 upper CB: 952554
Num reads: 2376 mu_H0: 1026.34217171717 Delta_mu: 1015 Delta_var: 47601952.2690526 T-test statistic: -0.07398797 T-test p-vlaue: 0.9410262
Read_Deltas	Count
0 531
1 501
2 324
3 216
4 144
5 125
6 83
7 34
8 41
9 42
10 27
11 15
12 16
13 11
14 7
15 6
17 7
18 1
19 1
21 6
22 1
29 1
36 1
61 1
62 5
66 1
72 1
74 1
75 1
76 5
77 5
79 1
89 2
91 1
92 5
95 1
97 1
99 1
100 5
101 5
102 1
103 5
114 5
117 1
118 6
122 11
125 2
129 5
130 1
141 1
147 1
149 10
153 1
161 1
162 1
191 1
196 5
218 1
219 1
249 1
258 1
262 1
277 5
278 2
284 1
350 1
363 5
373 1
389 1
394 1
396 1
418 1
420 1
479 1
483 5
510 2
523 1
526 1
552 1
601 1
658 1
749 1
755 5
771 1
828 1
840 1
1000 1
1127 1
1172 1
1312 1
2421 1
2591 1
3055 1
3086 1
3257 1
3501 1
3514 1
4203 1
4768 1
5373 1
5736 1
6258 1
6592 1
6761 1
7340 1
7681 1
7978 1
8546 1
8682 1
8858 1
9380 1
9527 1
10428 1
11897 1
12296 1
12549 1
13216 1
13313 1
13958 1
14376 1
14497 1
15629 2
15902 1
16588 1
17595 1
17857 1
17890 1
17951 1
18944 1
18985 1
19259 1
19742 1
20061 1
21123 1
22596 1
23423 1
23608 1
25356 1
25905 1
26853 1
31413 1
31583 1
32017 1
32836 1
33602 1
35451 1
35658 1
37150 1
38629 1
39721 1
40062 1
42539 1
45570 1
46295 1
46372 1
47336 1
48028 1
50171 1
53107 1
59357 1
60458 1
63212 1
64427 1
65067 1
65084 1
66560 1
69091 1
69873 1
85412 1
86192 1
88819 1
111622 1
Lactococcus lactis subsp. cremoris MG1363 chromosome
The upper bound of the genome size estimate is 10 to 50% of the actual size.
Genome size: 2529478 Est.G lower CB: 892266 upper CB: 968502
Num reads: 2383 mu_H0: 1061.46789760806 Delta_mu: 1050 Delta_var: 45797992.7283795 T-test statistic: -0.07706641 T-test p-vlaue: 0.9385772
Read_Deltas	Count
0 534
1 503
2 324
3 216
4 146
5 126
6 83
7 35
8 42
9 42
10 24
11 14
12 18
13 11
14 8
15 6
16 1
17 7
18 1
21 5
24 1
28 3
29 1
37 1
61 1
62 5
72 1
74 1
75 1
76 5
77 5
79 1
89 2
91 1
92 5
95 1
99 1
100 5
101 5
102 1
103 5
114 5
117 1
118 6
122 11
125 2
129 5
130 1
141 1
147 1
149 10
161 2
191 1
196 5
202 1
249 1
258 1
262 1
277 5
278 1
279 1
284 1
297 1
350 1
363 5
373 1
389 1
396 1
420 1
479 1
483 5
510 2
523 1
526 1
552 1
601 1
637 1
749 1
755 5
820 1
1079 1
1120 1
1311 1
1429 1
1536 1
1745 1
2421 1
2590 1
2646 1
3055 1
3086 1
3257 1
3501 1
4031 1
4213 1
4608 1
4765 1
6185 1
6312 1
6347 1
7330 1
7968 1
9337 1
9534 1
9632 1
10778 1
11088 1
12012 1
12114 1
12226 1
14493 1
15055 1
15302 1
16644 1
17101 1
17399 1
17707 1
18578 1
18876 1
19202 1
19253 1
19429 1
19738 1
20634 1
22742 1
22856 1
23770 1
23954 1
24173 1
24325 1
24709 1
25460 1
26107 1
26688 1
28184 1
29261 1
32721 1
33116 1
33179 1
35053 1
35345 1
35606 1
37018 1
37305 1
38581 1
39941 1
41519 1
42995 1
43121 1
44536 1
44798 1
45447 1
45951 1
47474 1
47552 1
49312 1
51996 1
52095 1
54671 1
55401 1
63133 1
63897 1
65002 1
65539 1
65747 1
66728 1
75377 1
79833 1
81658 1
96209 1
Lactococcus garvieae	70	32	16
Hits for this species:
Lactococcus garvieae ATCC 49156
The upper bound of the genome size estimate is 10 to 50% of the actual size.
Genome size: 1950135 Est.G lower CB: 510898 upper CB: 564641
Num reads: 1602 mu_H0: 1217.3127340824 Delta_mu: 1210 Delta_var: 86917734.803248 T-test statistic: -0.02892573 T-test p-vlaue: 0.9769274
Read_Deltas	Count
0 326
1 332
2 196
3 111
4 102
5 78
6 42
7 21
8 43
9 22
10 28
11 12
12 9
13 21
14 7
15 8
16 1
17 16
18 7
21 5
22 1
24 5
25 1
50 5
52 6
60 5
61 5
62 5
64 1
66 1
76 6
82 5
85 5
92 5
93 1
96 5
111 1
122 5
127 5
132 5
138 1
149 10
158 5
161 5
167 1
171 1
192 5
193 1
197 5
231 5
234 1
244 1
268 1
278 5
293 5
305 2
345 1
348 1
456 1
514 3
522 1
531 1
676 1
678 1
791 5
987 1
1014 1
1227 1
1306 1
1310 1
2116 1
2299 1
2937 1
3157 1
3168 1
3632 1
3793 1
3982 1
4681 1
5123 1
5766 1
5985 1
7145 1
7266 1
7286 1
7336 1
7553 1
7728 1
8278 1
8354 1
8501 1
8655 1
8764 1
8814 1
9081 1
9411 1
9664 1
10671 1
11217 1
12248 1
12841 1
13037 1
13692 1
14319 1
16875 1
19296 1
19652 1
23093 1
24337 1
31009 1
31508 1
32196 1
32510 1
35099 1
36224 1
38559 1
50048 1
51789 1
52311 1
52885 1
53597 1
55797 1
56162 1
56520 1
75455 1
75871 1
75957 1
81917 1
109796 1
127935 1
157243 1
169581 1
Lactobacillus gasseri	15	6	3
Hits for this species:
Lactobacillus gasseri ATCC 33323
The upper bound of the genome size estimate is 10 to 50% of the actual size.
Genome size: 1894360 Est.G lower CB: 817870 upper CB: 935980
Num reads: 882 mu_H0: 2147.80045351474 Delta_mu: 1901 Delta_var: 334682319.674234 T-test statistic: -0.3963678 T-test p-vlaue: 0.6919298
Read_Deltas	Count
0 218
1 170
2 129
3 72
4 52
5 20
6 19
7 10
8 24
9 12
10 20
11 11
12 5
13 6
14 2
17 1
20 1
25 1
38 1
41 3
45 1
47 10
48 5
56 2
61 2
111 1
117 6
123 5
137 1
145 5
165 5
173 1
184 1
190 5
262 1
267 5
291 1
308 5
415 1
421 5
450 1
452 5
858 3
862 1
869 1
872 1
873 5
1084 2
1827 1
1942 1
2242 1
7919 1
23637 1
33528 1
35645 1
70952 1
91349 1
105800 1
110776 1
112577 1
125862 1
143313 1
200060 1
288746 1
292760 1
Clostridium botulinum	5	11	3
Hits for this species:
Clostridium botulinum A str. Hall chromosome
The upper bound of the genome size estimate is 10 to 50% of the actual size.
Genome size: 3760560 Est.G lower CB: 637322 upper CB: 822752
Num reads: 248 mu_H0: 15163.5483870968 Delta_mu: 14591 Delta_var: 40384661977.3806 T-test statistic: -0.04008499 T-test p-vlaue: 0.9680579
Read_Deltas	Count
0 32
1 24
2 26
3 42
4 8
5 22
6 4
7 12
9 8
10 4
21 2
47 2
54 6
142 6
165 2
193 2
195 6
230 2
248 6
558 2
559 6
916 1
919 1
920 4
931 1
1073 1
1367 6
1368 2
1655 1
2727 1
3073 1
4390 1
35632 1
401485 1
3140939 1
Clostridium botulinum B str. Eklund 17B chromosome
The upper bound of the genome size estimate is 10 to 50% of the actual size.
Genome size: 3800327 Est.G lower CB: 441668 upper CB: 528820
Num reads: 496 mu_H0: 7661.94959677419 Delta_mu: 7488 Delta_var: 15994683621.3232 T-test statistic: -0.02782691 T-test p-vlaue: 0.9778114
Read_Deltas	Count
0 96
1 62
2 34
3 42
4 27
5 14
6 30
7 11
8 6
9 14
10 16
12 3
13 11
21 8
47 8
54 3
78 3
79 8
87 8
91 3
100 3
106 8
121 11
141 3
163 8
192 8
194 3
457 8
467 3
646 3
651 8
1370 1
1709 1
1814 1
2273 1
2302 7
2305 1
2436 1
2466 1
2662 1
9030 1
12718 1
71056 1
186631 1
229273 1
372848 1
2777310 1
Clostridium botulinum E3 str. Alaska E43 chromosome
The upper bound of the genome size estimate is 10 to 50% of the actual size.
Genome size: 3659644 Est.G lower CB: 485257 upper CB: 581011
Num reads: 496 mu_H0: 7378.31451612903 Delta_mu: 7201 Delta_var: 9082477107.17778 T-test statistic: -0.037946 T-test p-vlaue: 0.9697461
Read_Deltas	Count
0 96
1 62
2 34
3 42
4 27
5 14
6 30
7 11
8 6
9 14
10 16
12 3
13 11
21 8
47 8
54 3
78 3
79 8
87 7
91 3
100 3
106 8
121 11
141 3
163 8
192 7
194 3
279 1
457 8
467 3
646 3
651 8
1562 2
1621 1
2303 7
2304 1
2306 1
2391 1
2456 1
2465 1
5424 1
7112 1
9394 1
114054 1
188516 1
222489 1
1401742 1
1567935 1
Clostridium botulinum Ba4 str. 657 chromosome
The upper bound of the genome size estimate is 10 to 50% of the actual size.
Genome size: 3977794 Est.G lower CB: 698874 upper CB: 887850
Num reads: 282 mu_H0: 14105.6524822695 Delta_mu: 13603 Delta_var: 11588888182.1779 T-test statistic: -0.07063392 T-test p-vlaue: 0.9437395
Read_Deltas	Count
0 36
1 26
2 30
3 48
4 9
5 25
6 4
7 14
9 9
10 4
21 2
47 2
54 7
142 7
165 2
193 2
195 7
230 2
248 7
558 2
559 7
917 1
920 5
922 1
931 1
1073 1
1367 7
1368 2
1652 1
2779 1
3037 1
3503 1
4437 1
29486 1
417357 1
477105 1
731060 1
847646 1
1285739 1
Clostridium botulinum F str. Langeland chromosome
The upper bound of the genome size estimate is 10 to 50% of the actual size.
Genome size: 3995387 Est.G lower CB: 648468 upper CB: 824882
Num reads: 279 mu_H0: 14320.3835125448 Delta_mu: 13793 Delta_var: 40706038786.8813 T-test statistic: -0.03940898 T-test p-vlaue: 0.9685927
Read_Deltas	Count
0 36
1 26
2 30
3 48
4 9
5 25
6 4
7 14
9 9
10 4
21 2
47 2
54 7
142 7
165 2
193 2
195 7
230 2
248 7
558 2
559 7
856 4
916 1
920 2
933 1
1133 1
1367 7
1368 2
1651 1
2723 1
2963 1
3450 1
4309 1
31066 1
425306 1
3344790 1
Clostridium botulinum B1 str. Okra chromosome
The upper bound of the genome size estimate is 10 to 50% of the actual size.
Genome size: 3958233 Est.G lower CB: 658361 upper CB: 837466
Num reads: 279 mu_H0: 14187.2150537634 Delta_mu: 13679 Delta_var: 39514021573.7374 T-test statistic: -0.03845973 T-test p-vlaue: 0.9693488
Read_Deltas	Count
0 36
1 26
2 30
3 48
4 9
5 25
6 4
7 14
9 9
10 4
21 2
47 2
54 7
142 7
165 2
193 2
195 7
230 2
248 7
558 2
559 7
858 3
918 1
922 3
931 1
1072 1
1367 7
1368 2
1652 1
2725 1
3050 1
3449 1
4364 1
35680 1
440742 1
3292671 1
Clostridium botulinum A2 str. Kyoto chromosome
The upper bound of the genome size estimate is 10 to 50% of the actual size.
Genome size: 4155278 Est.G lower CB: 656476 upper CB: 835069
Num reads: 279 mu_H0: 14893.4695340502 Delta_mu: 14384 Delta_var: 44148802018.0755 T-test statistic: -0.03624104 T-test p-vlaue: 0.9711163
Read_Deltas	Count
0 36
1 26
2 30
3 48
4 9
5 25
6 4
7 14
9 9
10 4
21 2
47 2
54 7
142 7
165 2
193 2
195 7
230 2
248 7
558 2
559 7
856 1
916 1
920 3
925 2
931 1
1073 1
1367 7
1368 2
1654 1
2725 1
3001 1
3450 1
4309 1
29853 1
454087 1
3481973 1
Clostridium botulinum A str. ATCC 19397 chromosome
The upper bound of the genome size estimate is 10 to 50% of the actual size.
Genome size: 3863450 Est.G lower CB: 623091 upper CB: 804380
Num reads: 248 mu_H0: 15578.4274193548 Delta_mu: 15006 Delta_var: 43504537865.2308 T-test statistic: -0.03849463 T-test p-vlaue: 0.9693245
Read_Deltas	Count
0 32
1 24
2 26
3 42
4 8
5 22
6 4
7 12
9 8
10 4
21 2
47 2
54 6
142 6
165 2
193 2
195 6
230 2
248 6
558 2
559 6
916 1
919 2
920 3
931 1
1073 1
1367 6
1368 2
1654 1
2727 1
3073 1
4390 1
35632 1
381098 1
3264218 1
Clostridium botulinum A3 str. Loch Maree chromosome
The upper bound of the genome size estimate is 10 to 50% of the actual size.
Genome size: 3992906 Est.G lower CB: 648707 upper CB: 825186
Num reads: 279 mu_H0: 14311.4910394265 Delta_mu: 13785 Delta_var: 40593637142.1079 T-test statistic: -0.03938592 T-test p-vlaue: 0.9686111
Read_Deltas	Count
0 36
1 26
2 30
3 48
4 9
5 25
6 4
7 14
9 9
10 4
21 2
47 2
54 7
142 7
165 2
193 2
195 7
230 2
248 7
558 2
559 7
916 1
920 6
931 1
1073 1
1367 7
1368 2
1644 1
2725 1
2984 1
3449 1
4322 1
29846 1
429273 1
3339610 1
Clostridium botulinum BKT015925 chromosome
The upper bound of the genome size estimate is 10 to 50% of the actual size.
Genome size: 2773157 Est.G lower CB: 916679 upper CB: 1088116
Num reads: 547 mu_H0: 5069.75685557587 Delta_mu: 4723 Delta_var: 5270631407.04945 T-test statistic: -0.1087358 T-test p-vlaue: 0.9134521
Read_Deltas	Count
0 102
1 144
2 33
3 50
4 29
5 29
6 24
7 12
8 3
9 19
10 18
12 1
13 10
14 8
39 1
87 9
91 1
247 2
248 1
261 1
269 9
310 3
556 6
558 1
740 3
743 1
744 5
750 1
2496 2
2497 2
2498 2
2503 1
2516 1
2589 1
2642 1
2913 1
6833 1
12082 1
14716 1
21953 1
109999 1
115268 1
219594 1
409655 1
1627142 1
Clostridium botulinum A str. ATCC 3502 chromosome
The upper bound of the genome size estimate is 10 to 50% of the actual size.
Genome size: 3886916 Est.G lower CB: 637833 upper CB: 811354
Num reads: 279 mu_H0: 13931.5985663082 Delta_mu: 13425 Delta_var: 38493629597.1079 T-test statistic: -0.03891476 T-test p-vlaue: 0.9689864
Read_Deltas	Count
0 36
1 26
2 30
3 48
4 9
5 25
6 4
7 14
9 9
10 4
21 2
47 2
54 7
142 7
165 2
193 2
195 7
230 2
248 7
558 2
559 7
916 1
919 2
920 3
931 1
1073 2
1367 7
1368 2
1654 1
2727 1
3073 1
3504 1
4390 1
35632 1
408964 1
3253166 1
Edwardsiella tarda	9	7	2
Hits for this species:
Edwardsiella tarda EIB202 chromosome
The upper bound of the genome size estimate is 10 to 50% of the actual size.
Genome size: 3760463 Est.G lower CB: 1390107 upper CB: 1728911
Num reads: 339 mu_H0: 11092.8112094395 Delta_mu: 10446 Delta_var: 17308154453.5621 T-test statistic: -0.08598133 T-test p-vlaue: 0.9315323
Read_Deltas	Count
0 68
1 45
2 28
3 36
4 11
5 14
6 10
8 3
9 10
13 5
14 3
15 3
16 3
23 5
26 3
27 5
34 5
114 3
128 5
136 5
142 3
150 5
160 3
182 5
198 3
240 1
287 3
292 5
295 3
303 5
578 5
600 3
997 5
1004 3
1077 4
1081 3
1168 1
1287 1
31383 1
49937 1
192143 1
200180 1
276159 1
396914 1
2360711 1
Leuconostoc gasicomitatum	6	3	2
Hits for this species:
Leuconostoc gasicomitatum LMG 18811
The upper bound of the genome size estimate is 10 to 50% of the actual size.
Genome size: 1954080 Est.G lower CB: 610823 upper CB: 752370
Num reads: 371 mu_H0: 5267.06199460916 Delta_mu: 4539 Delta_var: 2003794383.10811 T-test statistic: -0.3071499 T-test p-vlaue: 0.7589026
Read_Deltas	Count
0 90
1 60
2 40
3 4
4 16
5 16
6 8
7 10
8 24
9 8
10 4
13 8
14 4
16 4
18 8
44 4
77 4
108 4
109 4
118 4
135 4
145 4
199 4
237 4
300 4
417 4
447 4
868 4
1050 4
4949 1
20090 1
32066 1
66005 1
79775 1
99281 1
128217 1
212310 1
245088 1
778101 1
Clostridium phytofermentans	6	3	1
Hits for this species:
Clostridium phytofermentans ISDg chromosome
The upper bound of the genome size estimate is 10 to 50% of the actual size.
Genome size: 4847594 Est.G lower CB: 1905177 upper CB: 2328550
Num reads: 400 mu_H0: 12118.985 Delta_mu: 10423 Delta_var: 17019395605.4511 T-test statistic: -0.2553783 T-test p-vlaue: 0.7985628
Read_Deltas	Count
0 78
1 74
2 42
3 39
4 14
5 31
6 26
7 9
9 8
12 3
13 10
18 5
19 3
85 5
93 3
131 1
132 2
152 5
194 3
197 5
423 5
431 3
581 5
594 3
1976 1
2299 1
2324 1
2379 1
2398 1
2407 1
2462 1
2508 1
2516 1
11530 1
34659 1
36766 1
56315 1
366135 1
545754 1
636344 1
2447765 1
Bacillus megaterium	8	4	1
Hits for this species:
Bacillus megaterium QM B1551 chromosome
The upper bound of the genome size estimate is 10 to 50% of the actual size.
Genome size: 5097129 Est.G lower CB: 1252922 upper CB: 1395508
Num reads: 1380 mu_H0: 3693.57173913043 Delta_mu: 3635 Delta_var: 5682819385.76867 T-test statistic: -0.02743935 T-test p-vlaue: 0.9781133
Read_Deltas	Count
0 208
1 206
2 168
3 176
4 24
5 47
6 32
7 42
8 13
9 14
10 32
11 29
12 13
13 43
14 35
15 20
17 11
18 10
21 10
24 1
29 11
31 1
64 10
66 1
67 2
75 10
81 2
84 12
86 10
91 1
94 1
95 10
102 9
104 10
110 10
113 1
119 2
120 1
164 2
165 10
172 10
179 1
197 10
211 1
243 1
255 1
257 10
264 10
269 1
328 10
330 1
337 1
340 1
344 10
396 1
421 10
423 1
427 2
449 1
450 10
639 1
731 1
734 2
738 1
748 8
834 1
846 1
1043 1
1067 1
1139 1
5155 1
16066 1
19298 1
36440 1
49499 1
49754 1
50131 1
60383 1
65094 1
95789 1
103536 1
128400 1
137302 1
152375 1
289714 1
355217 1
682422 1
2661440 1
Bacillus megaterium DSM 319 chromosome
The upper bound of the genome size estimate is 10 to 50% of the actual size.
Genome size: 5097447 Est.G lower CB: 1275409 upper CB: 1420611
Num reads: 1379 mu_H0: 3696.48078317621 Delta_mu: 3636 Delta_var: 4754279012.73222 T-test statistic: -0.03118983 T-test p-vlaue: 0.9751227
Read_Deltas	Count
0 210
1 206
2 167
3 175
4 25
5 48
6 31
7 41
8 14
9 14
10 32
11 29
12 13
13 43
14 34
15 20
17 11
18 10
21 10
24 1
29 11
31 1
64 11
66 1
67 1
75 10
81 3
84 12
86 10
91 1
94 1
95 10
102 10
104 10
110 10
119 1
120 1
164 1
165 10
166 1
172 10
179 1
197 9
211 1
215 1
239 1
243 1
255 1
257 10
264 10
269 1
328 9
330 1
340 1
344 10
396 1
421 10
423 1
426 1
449 1
450 10
623 2
731 1
734 1
738 1
748 8
749 1
828 1
841 1
1044 1
1066 1
1140 1
16064 1
19297 1
24749 1
25071 1
35949 1
49782 1
59357 1
72515 1
95765 1
127479 1
139025 1
152976 1
160186 1
277883 1
288463 1
354741 1
660786 1
2395511 1
Bacillus megaterium WSH-002 chromosome
The upper bound of the genome size estimate is 10 to 50% of the actual size.
Genome size: 4983975 Est.G lower CB: 872724 upper CB: 977873
Num reads: 1239 mu_H0: 4022.57869249395 Delta_mu: 3961 Delta_var: 5761329324.52019 T-test statistic: -0.02691277 T-test p-vlaue: 0.9785336
Read_Deltas	Count
0 199
1 163
2 150
3 132
4 47
5 67
6 22
7 22
8 19
9 37
10 21
11 33
12 24
13 31
14 22
15 2
17 8
18 1
21 1
24 9
29 10
31 9
64 10
66 1
67 1
75 1
81 17
84 19
86 1
91 8
92 1
94 8
95 2
102 1
104 1
110 1
120 9
164 9
165 8
172 1
197 1
202 1
211 9
255 9
257 1
264 1
269 9
290 1
328 1
330 8
335 1
340 8
343 1
344 1
390 1
421 1
423 9
435 1
437 1
449 8
450 1
451 1
657 1
731 1
738 3
739 2
740 1
748 1
751 1
832 1
848 1
860 1
1066 1
1126 1
1131 1
16029 1
19298 1
35804 1
37519 1
37625 1
49562 1
49863 1
63896 1
65761 1
73210 1
103462 1
139353 1
139982 1
145300 1
150052 1
155737 1
355226 1
685049 1
[truncated: 1,201 more rows]
