# Supplementary material for: Filtration and Normalization of Sequencing Read Data in Whole-Metagenome Shotgun Samples
Source: PLoS One. 2016 Oct 19;11(10):e0165015. doi: 10.1371/journal.pone.0165015 (PMC5070866; doi:10.1371/journal.pone.0165015)
Supplement: S3 File — (ZIP) [file pone.0165015.s005.zip]

Archive with 2 entries (2 files):
- script/ClusterFilter_gc-per-read_len_norm_SpeciesLevel.pl
- script/ReadMe.txt
