# Supplementary material for: Filtration and Normalization of Sequencing Read Data in Whole-Metagenome Shotgun Samples
Source: PLoS One. 2016 Oct 19;11(10):e0165015. doi: 10.1371/journal.pone.0165015 (PMC5070866; doi:10.1371/journal.pone.0165015)
Supplement: S2 Table — (XLS) [file pone.0165015.s007.xls]

## Sheet: Sheet1
Experiment	Bacteria in the sample	DNA in the sample		Raw reads			2PolyGCg			Log(GCg)				2PolyGCr_Log(GCg)			3PolyGCr_Log(GCg)			4PolyGCr_Log(GCg)		Gauss(GCr)_3PolyGCr_Log(GCg)
		ng	Percent	Reads	Percent	Resid-sq	Weighted reads	Precent	Resid-sq	Weighted reads	Precent	Resid-sq	Weighted reads	Precent	Resid-sq	Weighted reads	Precent	Resid-sq	Weighted reads	Precent	Resid-sq	Weighted reads	Precent	Resid-sq
1 (250 ng bacterial DNA)	Staphylococcus epidermidis (32.13% GC)	2.43902	0.0097561	83102	0.0126879	8.59554e-06	15051	0.00962976	1.59623e-08	14660	0.00929265	2.14784e-07	14173	0.0116795	3.69943e-06	13061	0.00953722	4.79054e-08	453624	0.00400908	3.30282e-05	13768	0.00621897	1.25113e-05
	Proteus mirabilis (38.9% GC)	24.3902	0.097561	1456943	0.222444	0.0155958	205733	0.13163	0.00116068	208393	0.132096	0.00119265	180213	0.148507	0.00259554	168670	0.123164	0.00065551	19877851	0.175678	0.0061023	168851	0.0762696	0.000453324
	Bacillus subtilis (43.77% GC)	24.3902	0.097561	1889693	0.288516	0.0364638	313127	0.200341	0.0105638	322962	0.204718	0.0114827	259940	0.214208	0.0136065	247038	0.180389	0.00686043	35410748	0.312956	0.0463951	239731	0.108286	0.000115024
	Klebsiella pneumoniae (57.48% GC)	50	0.2	1436762	0.219363	0.000374929	365315	0.233732	0.00113782	376736	0.238805	0.0015058	266574	0.219675	0.000387089	291507	0.21286	0.000165386	26232201	0.231837	0.00101361	312193	0.141017	0.00347902
	Aeromonas hydrophila (61.55% GC)	24.3902	0.097561	630016	0.0961901	1.87934e-06	248736	0.159143	0.00379239	250128	0.158551	0.00371973	191957	0.158185	0.0036753	210572	0.153761	0.00315844	13238176	0.116998	0.000377779	316849	0.14312	0.00207562
	Pseudomonas putida (61.82% GC)	24.3902	0.097561	616267	0.0940909	1.20414e-05	197224	0.126186	0.000819367	197832	0.125401	0.000775085	139648	0.115079	0.000306887	163768	0.119584	0.000485032	10277467	0.0908311	4.52912e-05	257023	0.116097	0.000343571
	Pandoraea sp. (64.89% GC)	50	0.2	290776	0.0443953	0.0242128	142335	0.0910671	0.0118664	137080	0.086892	0.0127934	95478	0.0786802	0.0147185	138823	0.101369	0.00972799	5399487	0.0477201	0.0231892	465373	0.210208	0.0001042
	Burkholderia cepacia (66.67% GC)	50	0.2	146139	0.0223123	0.0315729	75447	0.0482716	0.0230215	69800	0.0442447	0.0242597	65512	0.0539862	0.02132	136037	0.0993351	0.0101334	2259653	0.0199706	0.0324106	440083	0.198784	1.4777e-06
					RMSE:	0.11632		RMSE:	0.0809027		RMSE:	0.0834636		RMSE:	0.0841231		RMSE:	0.0624362		RMSE:	0.117029		RMSE:	0.0286896
2 (20 ng bacterial DNA)	Staphylococcus epidermidis (32.13% GC)	0.195122	0.0097561	7886	0.0125748	7.94534e-06	1428	0.00963719	1.41394e-08	1391	0.00929788	2.09964e-07	1347	0.0117384	3.92935e-06	1236	0.00957412	3.31151e-08	42118	0.00390318	3.42567e-05	1309	0.00637576	1.14267e-05
	Proteus mirabilis (38.9% GC)	1.95122	0.097561	144662	0.230675	0.0177193	20427	0.137856	0.00162372	20692	0.138312	0.00166063	17907	0.15605	0.00342092	16740	0.129669	0.00103092	1964044	0.182013	0.0071321	16806	0.0818571	0.000246612
	Bacillus subtilis (43.77% GC)	1.95122	0.097561	184505	0.294208	0.0386699	30573	0.206329	0.0118305	31533	0.210776	0.0128177	25406	0.221399	0.0153359	24138	0.186974	0.00799473	3446152	0.319363	0.0491962	23424	0.114091	0.000273256
	Klebsiella pneumoniae (57.48% GC)	4	0.2	132640	0.211505	0.000132362	33725	0.227601	0.000761813	34780	0.23248	0.00105498	24606	0.214428	0.000208157	26836	0.207873	6.19855e-05	2420293	0.224294	0.000590218	28665	0.139619	0.00364589
	Aeromonas hydrophila (61.55% GC)	1.95122	0.097561	59695	0.0951884	5.62931e-06	23568	0.159054	0.0037814	23700	0.158418	0.0037036	18044	0.157243	0.003562	19998	0.154906	0.0032884	1254061	0.116217	0.000348042	29776	0.14503	0.00225332
	Pseudomonas putida (61.82% GC)	1.95122	0.097561	57529	0.0917345	3.39478e-05	18411	0.124251	0.000712352	18468	0.123446	0.000670029	12955	0.112896	0.000235152	15181	0.117593	0.000401275	959402	0.0889101	7.48376e-05	23759	0.115723	0.000329864
	Pandoraea sp. (64.89% GC)	4	0.2	26688	0.0425561	0.0247886	13064	0.0881654	0.012507	12582	0.084102	0.0134323	8457	0.0736981	0.0159522	12404	0.096082	0.0107989	495576	0.0459262	0.0237387	41207	0.200707	5.0017e-07
	Burkholderia cepacia (66.67% GC)	4	0.2	13520	0.0215587	0.0318413	6980	0.0471061	0.0233765	6458	0.0431673	0.0245965	6030	0.0525481	0.0217421	12565	0.0973292	0.0105413	209051	0.0193733	0.032626	40363	0.196596	1.15848e-05
					RMSE:	0.118953		RMSE:	0.0826085		RMSE:	0.0851		RMSE:	0.0869341		RMSE:	0.0653047		RMSE:	0.119237		RMSE:	0.0290957
